# Supplementary material for: Lifecycle DoE—The Companion for a Holistic Development Process
Source: Bioengineering (Basel). 2024 Oct 30;11(11):1089. doi: 10.3390/bioengineering11111089 (PMC11591819; doi:10.3390/bioengineering11111089)
Supplement: Supplementary file 1 [file bioengineering-11-01089-s001.zip]

Archive with 7 entries (7 files):
- Supplementary_SA_WP1.pdf
- Supplementary_SB.pdf
- Supplementary_SC_WP1_3.pdf
- Supplementary_SD_WP1_4.pdf
- Supplementary_SE_WP1_7.pdf
- Supplementary_SF_RawData.xlsx
- Supplementary_SG_JMP_Files.zip
