# Supplementary material for: Lifecycle DoE—The Companion for a Holistic Development Process
Source: Bioengineering (Basel). 2024 Oct 30;11(11):1089. doi: 10.3390/bioengineering11111089 (PMC11591819; doi:10.3390/bioengineering11111089)
Supplement: Supplementary file 1 [file bioengineering-11-01089-s001.zip › Supplementary_SF_RawData.xlsx]

## Sheet: RawData
Row	Project	Workpackage	Analytical Method	PP 1	PP 2	PP 3	PP 4	PP 5	PP 6	PP 7	PP 8	PP 9	CQA1 - WP1-7	CQA2 - WP1-7	CQA3 - WP1-7
1	BI764532	WP1	A	-0.538462	0	-0.333333	1	-0.909091	0.142857	0	0	0	0.189407	1.14656	0.389177
2	BI764532	WP1	A	-0.538462	0	1	-0.428571	-0.909091	0.142857	0	0	0	0.0236053	-1.18539	-1.01607
3	BI764532	WP1	A	-0.538462	0	-0.333333	-0.428571	-0.909091	0.142857	0	0	0	0.197495	-1.37972	-0.313446
4	BI764532	WP1	A	0.384615	-1	-0.333333	-0.428571	1	0.142857	0	0	0	-1.58993	-1.30199	1.0918
5	BI764532	WP1	A	-0.0769231	1	-0.333333	-0.428571	1	0.142857	0	0	0	-0.182636	-0.563538	-0.313446
6	BI764532	WP1	A	0.384615	-1	1	-0.428571	0.0484848	0.142857	0	0	0	-1.19362	-1.22426	0.389177
7	BI764532	WP1	A	-1	-1	1	-0.428571	-0.909091	0.142857	0	0	0	-0.437404	-1.57405	-0.313446
8	BI764532	WP1	A	-0.538462	-1	1	-0.428571	1	0.142857	0	0	0	-2.30975	-1.22426	2.49705
9	BI764532	WP1	A	0.384615	1	1	-0.428571	1	0.142857	0	0	0	-0.461668	-0.874464	1.0918
10	BI764532	WP1	A	0.384615	1	-0.333333	-0.428571	-0.909091	0.142857	0	0	0	0.965845	-0.330343	-1.01607
11	BI764532	WP1	A	0.384615	1	1	1	-0.909091	0.142857	0	0	0	0.468439	1.49635	1.79442
12	BI764532	WP1	A	0.384615	1	-0.333333	1	0.0484848	0.142857	0	0	0	-0.469756	1.53521	1.0918
13	BI764532	WP1	A	-1	1	1	-0.428571	0.0484848	0.142857	0	0	0	-0.392921	-1.22426	-0.313446
14	BI764532	WP1	A	-1	1	-0.333333	-0.428571	-0.909091	0.142857	0	0	0	0.12066	-0.835598	-1.01607
15	BI764532	WP1	A	-1	0	1	1	-0.909091	0.142857	0	0	0	-0.190724	0.719032	1.0918
16	BI764532	WP1	A	-0.538462	1	1	1	1	0.142857	0	0	0	-0.651734	1.14656	1.0918
17	BI764532	WP1	A	-1	-1	-0.333333	1	0.0484848	0.142857	0	0	0	-2.14799	0.136046	1.0918
18	BI764532	WP1	A	-1	-1	1	1	1	0.142857	0	0	0	-2.45938	-0.291478	1.79442
19	BI764532	WP1	A	0.384615	-1	-0.333333	1	-0.909091	0.142857	0	0	0	-0.312042	1.10769	0.389177
20	BI764532	WP1	A	-0.0769231	-1	-0.333333	1	1	0.142857	0	0	0	-2.83546	0.524703	2.49705
21	BI764532	WP1	A	-1	1	-0.333333	1	1	0.142857	0	0	0	-1.35134	0.330374	1.0918
22	BI764532	WP2	A	0.384615	0	-0.333333	1	0.0484848	-0.714286	0	0	0	0.557406	0.408106	0.389177
23	BI764532	WP2	A	-0.0769231	-1	-0.333333	-0.428571	0.0484848	1	0	0	0	-1.38369	-1.57405	0.389177
24	BI764532	WP2	A	0.384615	-1	1	1	0.0484848	0.142857	0	0	0	-1.38369	0.0971798	-0.313446
25	BI764532	WP2	A	-0.538462	-1	1	1	-0.909091	-0.714286	0	0	0	0.395648	0.991092	0.389177
26	BI764532	WP2	A	-1	0	1	1	1	-0.714286	0	0	0	-0.696217	0.485837	0.389177
27	BI764532	WP2	A	-1	0	-0.333333	1	0.0484848	1	0	0	0	-0.736656	0.291509	1.0918
28	BI764532	WP2	A	-0.538462	1	-0.333333	-0.428571	0.0484848	-0.714286	0	0	0	0.0721327	-1.34085	-0.313446
29	BI764532	WP2	A	-1	1	1	1	-0.909091	0.142857	0	0	0	0.355209	0.991092	0.389177
30	BI764532	WP2	A	-1	0	1	-0.428571	-0.909091	-0.714286	0	0	0	1.00224	-0.757867	-0.313446
31	BI764532	WP2	A	-0.538462	0	-0.333333	-0.428571	0.0484848	0.142857	0	0	0	-0.130065	-1.10766	-0.313446
32	BI764532	WP2	A	-0.0769231	1	1	1	-0.909091	1	0	0	0	0.516967	1.49635	0.389177
33	BI764532	WP2	A	0.384615	0	1	-0.428571	1	1	0	0	0	0.153012	-0.796733	0.389177
34	BI764532	WP2	A	-0.230769	0	-0.333333	-0.428571	-0.909091	0.142857	0	0	0	0.597846	-1.22426	-0.313446
35	BI764532	WP2	A	-0.230769	0	-0.333333	-0.428571	-0.909091	0.142857	0	0	0	1.12356	-1.18539	-0.313446
36	BI764532	WP3	A	-0.230769	0	-0.333333	-0.428571	-0.909091	0.142857	0	0	0	0.880922	-0.91333	-1.01607
37	BI764532	WP3	A	-1	0	-0.333333	1	1	1	1	1	0	-1.66676	0.680166	0.389177
38	BI764532	WP3	A	1	0	-0.333333	1	-1	1	1	1	0	-0.0896251	1.80727	0.389177
39	BI764532	WP3	A	1	0	-0.333333	1	-1	1	-1	-1	0	0.880922	2.15706	0.389177
40	BI764532	WP3	A	-1	0	-0.333333	1	1	1	-1	-1	0	-1.06017	1.10769	-0.313446
41	BI764532	WP3	A	1	0	-0.333333	1	1	1	1	-1	0	-0.696217	1.57408	0.389177
42	BI764532	WP3	A	1	0	-0.333333	1	1	-0.714286	1	1	0	-0.736656	0.835629	-1.01607
43	BI764532	WP3	A	1	0	-0.333333	-1	-1	1	0	1	0	0.23389	-1.06879	-1.01607
44	BI764532	WP3	A	1	0	-0.333333	1	1	1	-1	1	0	-0.413141	0.952226	-0.313446
45	BI764532	WP3	A	-1	0	-0.333333	-1	-1	-0.714286	-1	-1	0	0.436088	-1.34085	-1.71869
46	BI764532	WP3	A	1	0	-0.333333	-1	1	1	-1	-1	0	-0.251383	-1.37972	-0.313446
47	BI764532	WP3	A	1	0	-0.333333	1	1	-0.714286	-1	-1	0	-1.06017	1.61294	-0.313446
48	BI764532	WP3	A	-0.230769	0	-0.333333	-0.428571	-0.909091	0.142857	0	0	0	0.557406	-1.14652	-1.01607
49	BI764532	WP3	A	-1	0	-0.333333	-1	1	-0.714286	-1	1	0	-1.01973	-1.72951	0.389177
50	BI764532	WP3	A	1	0	-0.333333	-1	-1	1	1	-1	0	0.0721327	-1.34085	-0.313446
51	BI764532	WP3	A	1	0	-0.333333	-1	1	1	1	1	0	-0.696217	-1.45745	0.389177
52	BI764532	WP3	A	-1	0	-0.333333	1	-0.951515	1	1	-1	0	-0.777096	0.757898	0.389177
53	BI764532	WP3	A	-1	0	-0.333333	-1	1	-0.714286	1	-1	0	-2.27336	-1.41858	4.60491
54	BI764532	WP3	A	-1	0	-0.333333	1	-0.951515	1	-1	1	0	-0.251383	0.991092	0.389177
55	BI764532	WP3	A	-1	0	-0.333333	-1	-1	-0.714286	1	1	0	0.0316932	-1.61291	-1.01607
56	BI764532	WP3	A	1	0	-0.333333	-1	-1	1	-1	0	0	1.08312	-1.45745	-0.313446
57	BI764532	WP3	A	1	0	-0.333333	1	-1	-0.714286	-1	1	0	1.40663	1.69068	-0.313446
58	BI764532	WP3	A	1	0	-0.333333	1	-1	-0.714286	1	-1	0	0.921361	1.61294	-0.313446
59	BI764532	WP3	A	-0.230769	0	-0.333333	-0.428571	-0.909091	0.142857	0	0	0	0.0721327	-0.991061	-0.313446
60	BI764532	WP4	B	-0.230769	0	-0.333333	-0.428571	-0.909091	-0.428571	0	0	0	0.852614	0.329501	-0.315027
61	BI764532	WP4	B	-0.230769	0	-0.333333	-0.428571	-0.909091	-0.428571	0	0	0	0.670637	0.175917	-0.578335
62	BI764532	WP4	B	-0.230769	0	-0.333333	-0.428571	-0.909091	-0.428571	0	0	0	0.820263	0.199755	-0.46015
63	BI764532	WP4	B	-0.230769	0	-0.333333	-0.428571	-0.909091	-0.428571	0	0	0	0.690856	0.388153	-0.193297
64	BI764532	WP4	B	-0.538462	-1	1	-0.428571	-1	-0.428571	1	-1	1	1.03055	0.515193	0.14697
65	BI764532	WP4	B	-0.0769231	-1	-1	-0.428571	0.0484848	-0.428571	-1	1	1	0.310725	-0.118415	-0.594697
66	BI764532	WP4	B	-1	0	1	-0.428571	0.0484848	-1	-1	1	1	0.897098	0.80215	0.0910782
67	BI764532	WP4	B	-0.538462	1	1	-0.714286	-0.951515	0.142857	-1	-1	0	1.12356	0.255182	0.229966
68	BI764532	WP4	B	0.384615	0	-0.333333	-0.142857	-0.909091	-1	0	0	-1	-0.117933	0.516527	0.129908
69	BI764532	WP4	B	-0.0769231	-1	-1	-1	0.0484848	0.142857	1	-1	1	-0.667909	-1.09309	0.821645
70	BI764532	WP4	B	-0.0769231	0	-0.333333	-0.142857	1	1	1	-1	0	-0.485932	0.217662	0.759132
71	BI764532	WP4	B	-0.538462	-1	1	-0.428571	-0.909091	-1	-1	-1	-1	-0.214987	-0.131849	-0.252974
72	BI764532	WP4	B	-0.538462	-1	0.333333	-0.714286	-0.909091	-0.428571	1	-1	0	0.545274	-0.206467	0.465813
73	BI764532	WP4	B	-0.538462	0	-1	-0.714286	-1	0.142857	0	0	1	0.973932	0.196212	0.188534
74	BI764532	WP4	B	-1	0	-1	1	1	1	1	-1	-1	-2.4432	1.62733	1.62009
75	BI764532	WP4	B	-0.538462	1	0.333333	-0.428571	-0.909091	0.142857	-1	-1	1	1.33789	1.28839	-0.229867
76	BI764532	WP4	B	-1	1	1	-0.714286	1	-1	0	0	1	-0.396965	-0.100588	0.479051
77	BI764532	WP4	B	0.384615	0	-0.333333	-0.714286	0.0484848	1	0	1	-1	-0.955029	-0.435101	1.00983
78	BI764532	WP4	B	-0.538462	0	-1	-0.142857	0.0484848	-1	-1	0	0	-0.0410978	-0.200431	0.0917521
79	BI764532	WP4	B	-0.538462	-1	1	-0.142857	-0.909091	-0.428571	-1	-1	0	0.957757	1.23295	0.484571
80	BI764532	WP4	B	-0.0769231	-1	1	-0.714286	0.0484848	0.142857	-1	1	1	0.460351	0.891194	0.0476009
81	BI764532	WP4	B	-0.538462	0	1	1	1	1	-1	-1	1	-0.680041	0.564808	-0.291416
82	BI764532	WP5	B	-0.230769	0	-0.333333	-0.428571	-0.909091	-0.428571	0	0	0	0.476527	-0.368149	-1.46786
83	BI764532	WP5	B	-0.230769	0	-0.333333	-0.428571	-0.909091	-0.428571	0	0	0	0.800043	-0.0504975	-1.32663
84	BI764532	WP5	B	-0.230769	0	-0.333333	-0.428571	-0.909091	-0.428571	0	0	0	0.557406	-0.047862	-0.870626
85	BI764532	WP5	B	-0.230769	0	-0.333333	-0.428571	-0.909091	-0.428571	0	0	0	0.638285	-0.0586093	-1.87116
86	BI764532	WP5	B	-0.230769	0	-0.333333	-0.428571	-0.909091	-0.428571	0	0	0	0.516967	-0.376816	-2.03066
87	BI764532	WP5	B	-0.230769	0	-0.333333	-0.428571	-0.909091	-0.428571	0	0	0	0.516967	-0.213049	-1.13903
88	BI764532	WP5	B	-0.230769	0	-0.333333	-0.428571	-0.909091	-0.428571	0	0	0	0.355209	-0.718364	-1.80652
89	BI764532	WP5	B	-0.230769	0	-0.333333	-0.428571	-0.909091	-0.428571	0	0	0	0.638285	-0.177686	-1.29923
90	BI764532	WP5	B	-0.230769	0	-0.333333	-0.428571	-0.909091	-0.428571	0	0	0	0.840482	-0.246245	-1.40954
91	BI764532	WP5	B	-0.230769	0	-0.333333	-0.428571	-0.909091	-0.428571	0	0	0	-0.0491857	-0.700369	-1.15378
92	BI764532	WP6	B	-0.230769	0	-0.333333	-0.428571	-0.909091	-0.428571	0	0	0	0.885217	0.565182	-0.63684
93	BI764532	WP6	B	-0.230769	0	-0.333333	-0.428571	-0.909091	-0.428571	0	0	0	1.56822	0.643717	-0.196773
94	BI764532	WP6	B	-0.230769	0	-0.333333	-0.428571	-0.909091	-0.428571	0	0	0	1.71362	0.749937	-0.558936
95	BI764532	WP7	B	-0.230769	0	-0.333333	-0.428571	-0.909091	-0.428571	0	0	0	1.69375	0.581661	0.207121
96	BI764532	WP7	B	-0.230769	0	-0.333333	-0.428571	-0.909091	-0.428571	0	0	0	1.55164	0.451022	-0.307545
97	BI764532	WP7	B	-0.230769	0	-0.333333	-0.428571	-0.909091	-0.428571	0	0	0	1.62096	0.220963	-0.906908
